# Supplementary material for: Seven-Parameter Polynomial Fits Better to the Moisture Sorption Isotherms of Oil-Type Peony Seeds and Cake
Source: Foods. 2026 Apr 9;15(8):1298. doi: 10.3390/foods15081298 (PMC13114299; doi:10.3390/foods15081298)
Supplement: Supplementary file 1 [file foods-15-01298-s001.zip]

Archive with 1 entries (1 files):
- foods-4043921-supplementary.pdf
